# Supplementary material for: In Vitro Evaluation of Bis-3-Chloropiperidines as RNA Modulators Targeting TAR and TAR-Protein Interaction
Source: Int J Mol Sci. 2022 Jan 6;23(2):582. doi: 10.3390/ijms23020582 (PMC8776071; doi:10.3390/ijms23020582)
Supplement: Supplementary file 1 [file ijms-23-00582-s001.zip]

Archive with 1 entries (1 files):
- ijms-1528759-supplementary.pdf
